# Supplementary material for: Synthesis of Ketjenblack Decorated Pillared Ni(Fe) Metal-Organic Frameworks as Precursor Electrocatalysts for Enhancing the Oxygen Evolution Reaction
Source: Molecules. 2023 May 31;28(11):4464. doi: 10.3390/molecules28114464 (PMC10254712; doi:10.3390/molecules28114464)
Supplement: Supplementary file 1 [file molecules-28-04464-s001.zip]

Archive with 1 entries (1 files):
- molecules-2373905-supplementary.pdf
